# Supplementary material for: Cell Electropermeabilisation Enhancement by Non-Thermal-Plasma-Treated PBS
Source: Cancers (Basel). 2020 Jan 16;12(1):219. doi: 10.3390/cancers12010219 (PMC7017069; doi:10.3390/cancers12010219)
Supplement: Supplementary file 1 [file cancers-12-00219-s001.zip]

Archive with 2 entries (2 files):
- +11kV_Trim.mp4
- +7kV_Trim.mp4
